# Supplementary material for: Building the Foundation of Aquatic Literacy in 4–6 Years-Old Children: A Systematic Review of Good Pedagogical Practices for Children and Parents
Source: Int J Environ Res Public Health. 2022 May 19;19(10):6180. doi: 10.3390/ijerph19106180 (PMC9141389; doi:10.3390/ijerph19106180)
Supplement: Supplementary file 1 [file ijerph-19-06180-s001.zip]

Archive with 1 entries (1 files):
- ijerph-1682939-supplementary.xlsx
