# Supplementary material for: Building the Foundation of Aquatic Literacy in 4–6 Years-Old Children: A Systematic Review of Good Pedagogical Practices for Children and Parents
Source: Int J Environ Res Public Health. 2022 May 19;19(10):6180. doi: 10.3390/ijerph19106180 (PMC9141389; doi:10.3390/ijerph19106180)
Supplement: Supplementary file 1 [file ijerph-19-06180-s001.zip › ijerph-1682939-supplementary.xlsx]

## Sheet: Keywords selection
Research Question : For pre-school children aged 4-6 years with no specific health conditions and their parents (P), what characteristics of educational interventions (I) are effective in improving safety and/or engagement in, on and around the water (O) as compared to children from the same age range who did not benefit from those interventions (C) ?
PICO	P		I		C		O
	Participants		Intervention		Comparison		Outcomes
	Children 4-6 yo and their parents		Lessons, training, programs		Control group		Motor domain		Social domain		Psychological domain		Cognitive domain		Generic terms			Exlcusion
Keys words	Preschoolers	Preschool*	aquatic teaching techniques	"aquati* teach* techni*"			Swimming Skills	"Swim* skill*"	Peer learning	"peer learn*"	Motivation	Motivation	knowledge about risk	"knowledge* about risk"	Water Safety	"water safety"		Obesity	obesit*
	Parents	Parent*	swimming teaching techniques	"swim* teach* techni*"			Water Skills	"water skill*"	Co learning	"co learn*"	Pleasure	Pleasure	Knowledge about supervision	"knowledge* about supervisions"	Swimming literacy	"swim* literacy"		Diseases	Diseas*
			water teaching techniques	"water teach* techni*"			Survival Skills	survival	Cooperation	"cooperation"	Engagement	Engagment	Safety Knowledges	"safety knowledge*"	Water literacy	"water literacy"		Autism	autism*
			Swimming lessons	"swim* lesson*"			Aquatic Skills	"aquatic skill*"	collaboration	"collaboration"	Perception	Perception	First Aids Knowledge	"first aid* knowledge*"	Aquatic Literacy	"aquatic literacy"		Disabilities	disabilit*
			aquatic lessons	"aquati* lesson*"			Drownproof skills	"drown* skill*"	Relationships	"relationship*"	Self Assessment	"Self Assessment"	Perceptual awareness	"perceptual aware*"	Risk	risk		Suicide	Suicide
			water lessons	"water lesson*"			Protective motor skills	"protective motor skill*"			Confidence	Confidence			Water competence	"water competenc*"		ADHD	ADHD
			swimming instruction	"swim* instruction*"			Motor development	"motor development"			Self Efficacy	"Self Efficac*"			Drowning	drown*		Pathology	patholog*
			water instructions	"water instruction*"			Entry Skills	"entry skill*"			Mobilization	Mobili?ation			Prevention	prevention		asthma	asthma
			aquatic instructions	"aquatic instruction*"			Diving skills	"div* skill*"			Enjoyment	"Enjoyment"			Swimming Skills	"swim* literacy"		depression	depression
			Aquatic training	"aquatic training"			Lifejacket	lifejacket*			self-perception	self-perception			learn-to-swim	"learn-to-swim"		behavior disorder	behavior disorder
			water training	"water training"			Life vest	"life vest"			sustainable involvement	"sustainable involvement"						cancer	cancer
			swimming training	"swim* training"			Swimming Ability	"swim* abilit*"										deficiency	deficienc*
			swimming participation	"swim* participation"			Floating skills	"float* skill*"
			aquatic participation	"aquati* participation"			Treading Water Skills	"tread* water skill*"
			water participation	"water participation"			Underwater Skills	"underwater skill*"
			swimming courses	"swim* course*"			Clothed Swimming	"cloth* swim*"
			water courses	"water course*"
			aquatic courses	"aquati* course*"
Algorythm	Preschool* OR parent*		"aquati* teach* techni*" OR "swim* teach* techni*" OR "water teach* techni*" OR "swim* lesson*" OR "aquati* lesson*" OR "water lesson*" OR "swim* instruction*" OR "water instruction*" OR "aquatic instruction*" OR "aquatic training" OR "water training" OR "swim* training" OR "swim* participation" OR "aquati* participation" OR "water participation" OR "swim* course*" OR "water course*" OR "aquati* …		X		"Swim* skill*" OR "water skill*" OR survival OR"aquatic skill*" OR "drown* skill*" OR "protective motor skill*" OR "motor development" OR "entry skill*" OR "div* skill*" OR lifejacket* OR "life vest" OR "swim* abilit*" OR "float* skill*" OR "tread* water skill*" OR "underwater skill*" OR "cloth* swim*"		"peer learn*" OR "co learn*" OR "cooperation" OR "collaboration" OR "relationship*"		Motivation OR pleasure OR engagment OR perception OR "self assessment" OR confidence OR "self efficac*" OR mobili?ation OR "enjoyment" OR "self-perception"OR "sustainable involvement"		"knowledge* about risk" OR "knowledge* about supervisions" OR "safety knowledge*" OR "first aid* knowledge*" OR "perceptual aware*"		"water safety" OR "swim* literacy" OR "water literacy" OR "aquatic literacy" OR risk OR "water competenc*" OR drown* OR prevention OR "swim* literacy" OR "learn-to-swim"			obesit* OR diseas* OR autism* OR disabilit* OR suicide OR ADHD OR patholog* OR asthma OR depression OR "behavior disorder" OR cancer OR deficienc*
							"Swim* skill*" OR "water skill*" OR survival OR"aquatic skill*" OR "drown* skill*" OR "protective motor skill*" OR "motor development" OR "entry skill*" OR "div* skill*" OR lifejacket* OR "life vest" OR "swim* abilit*" OR "float* skill*" OR "tread* water skill*" OR "underwater skill*" OR "cloth* swim*" OR "peer learn*" OR "co learn*" OR "cooperation" OR "collaboration" OR "relationship*" OR Motiv…
Final algorythme	(Preschool* OR parent*) AND ("aquati* teach* techni*" OR "swim* teach* techni*" OR "water teach* techni*" OR "swim* lesson*" OR "aquati* lesson*" OR "water lesson*" OR "swim* instruction*" OR "water instruction*" OR "aquatic instruction*" OR "aquatic training" OR "water training" OR "swim* training" OR "swim* participation" OR "aquati* participation" OR "water participation" OR "swim* course*" OR…

## Sheet: Research strategy
Date	Database	Algorythme	Number of article
10-11-2021 / 14h45	WOS	Preschool* OR parent* (All Fields) and "aquati* teach* techni*" OR "swim* teach* techni*" OR "water teach* techni*" OR "swim* lesson*" OR "aquati* lesson*" OR "water lesson*" OR "swim* instruction*" OR "water instruction*" OR "aquatic instruction*" OR "aquatic training" OR "water training" OR "swim* training" OR "swim* participation" OR "aquati* participation" OR "water participation" OR "swim* c…	28
10-11-2021 / 14h49	Embase	(preschool* OR parent*) AND ('aquati* teach* techni*' OR 'swim* teach* techni*' OR 'water teach* techni*' OR 'swim* lesson*' OR 'aquati* lesson*' OR 'water lesson*' OR 'swim* instruction*' OR 'water instruction*' OR 'aquatic instruction*' OR 'aquatic training' OR 'water training' OR 'swim* training' OR 'swim* participation' OR 'aquati* participation' OR 'water participation' OR 'swim* course*' OR…	39
10-11-2021 / 14h58	PsycInfo	TX ( Preschool* OR parent* ) AND TX ( "aquati* teach* techni*" OR "swim* teach* techni*" OR "water teach* techni*" OR "swim* lesson*" OR "aquati* lesson*" OR "water lesson*" OR "swim* instruction*" OR "water instruction*" OR "aquatic instruction*" OR "aquatic training" OR "water training" OR "swim* training" OR "swim* participation" OR "aquati* participation" OR "water participation" OR "swim* co…	19
10-11-2021 / 15h	Cochrane	Preschool* OR parent* in All Text AND "aquati* teach* techni*" OR "swim* teach* techni*" OR "water teach* techni*" OR "swim* lesson*" OR "aquati* lesson*" OR "water lesson*" OR "swim* instruction*" OR "water instruction*" OR "aquatic instruction*" OR "aquatic training" OR "water training" OR "swim* training" OR "swim* participation" OR "aquati* participation" OR "water participation" OR "swim* co…	6
10-11-2021 / 15h	PubMed	(Preschool* OR parent*) AND ("aquati* teach* techni*" OR "swim* teach* techni*" OR "water teach* techni*" OR "swim* lesson*" OR "aquati* lesson*" OR "water lesson*" OR "swim* instruction*" OR "water instruction*" OR "aquatic instruction*" OR "aquatic training" OR "water training" OR "swim* training" OR "swim* participation" OR "aquati* participation" OR "water participation" OR "swim* course*" OR…	255
10-11-2021 / 15h	Scopus	( ALL ( preschool* OR parent* ) AND ALL ( "aquati* teach* techni*" OR "swim* teach* techni*" OR "water teach* techni*" OR "swim* lesson*" OR "aquati* lesson*" OR "water lesson*" OR "swim* instruction*" OR "water instruction*" OR "aquatic instruction*" OR "aquatic training" OR "water training" OR "swim* training" OR "swim* participation" OR "aquati* participation" OR "water participation" OR "swim…	211
10-11-2021 / 15h	Proquest	(Preschool* OR parent*) AND ("aquati* teach* techni*" OR "swim* teach* techni*" OR "water teach* techni*" OR "swim* lesson*" OR "aquati* lesson*" OR "water lesson*" OR "swim* instruction*" OR "water instruction*" OR "aquatic instruction*" OR "aquatic training" OR "water training" OR "swim* training" OR "swim* participation" OR "aquati* participation" OR "water participation" OR "swim* course*" OR…	361	(with filters of selection)
15-11-2021 / 18h11	ERIC	(Preschool* OR parent*) AND ("aquati* teach* techni*" OR "swim* teach* techni*" OR "water teach* techni*" OR "swim* lesson*" OR "aquati* lesson*" OR "water lesson*" OR "swim* instruction*" OR "water instruction*" OR "aquatic instruction*" OR "aquatic training" OR "water training" OR "swim* training" OR "swim* participation" OR "aquati* participation" OR "water participation" OR "swim* course*" OR…	2
15-11-2021 / 18h32	Sportdiscus	(Preschool* OR parent*) AND ("aquati* teach* techni*" OR "swim* teach* techni*" OR "water teach* techni*" OR "swim* lesson*" OR "aquati* lesson*" OR "water lesson*" OR "swim* instruction*" OR "water instruction*" OR "aquatic instruction*" OR "aquatic training" OR "water training" OR "swim* training" OR "swim* participation" OR "aquati* participation" OR "water participation" OR "swim* course*" OR…	55
